# Supplementary material for: Unraveling the Mitogenomic Characteristics and Phylogenetic Implications of Leuciscus merzbacheri (Zugmayer, 1912), an Endangered Fish in the Junggar Basin of Xinjiang, Northwest China
Source: Genes (Basel). 2024 Sep 30;15(10):1284. doi: 10.3390/genes15101284 (PMC11507045; doi:10.3390/genes15101284)
Supplement: Supplementary file 1 [file genes-15-01284-s001.zip]

Archive with 1 entries (1 files):
- genes-3230451-supplementary.pdf
